# Supplementary material for: In-Situ Forming Polyester Implants for Sustained Intravesical Oxybutynin Release
Source: Pharmaceutics. 2025 Oct 23;17(11):1369. doi: 10.3390/pharmaceutics17111369 (PMC12655623; doi:10.3390/pharmaceutics17111369)
Supplement: Supplementary file 1 [file pharmaceutics-17-01369-s001.zip]

Archive with 1 entries (1 files):
- pharmaceutics-3899821-supplementary.pdf
